# Supplementary material for: Tin(II) and Tin(IV) Complexes Incorporating the Oxygen Tripodal Ligands [(η5-C5R5)Co{P(OEt)2O}3]−, (R = H, Me; Et = -C2H5) as Potent Inflammatory Mediator Inhibitors: Cytotoxic Properties and Biological Activities against the Platelet-Activating Factor (PAF) and Thrombin
Source: Molecules. 2023 Feb 16;28(4):1859. doi: 10.3390/molecules28041859 (PMC9964123; doi:10.3390/molecules28041859)
Supplement: Supplementary file 1 [file molecules-28-01859-s001.zip]

Archive with 1 entries (1 files):
- molecules-2201802-supplementary.pdf
